# Supplementary material for: Beyond Gender: Interoceptive Sensibility as a Key Predictor of Body Image Disturbances
Source: Behav Sci (Basel). 2023 Dec 28;14(1):25. doi: 10.3390/bs14010025 (PMC10812832; doi:10.3390/bs14010025)
Supplement: Supplementary file 1 [file behavsci-14-00025-s001.zip]

Archive with 1 entries (1 files):
- behavsci-2763265-supplementary.pdf
